# Supplementary material for: DNA Hypomethylation as a Potential Link between Excessive Alcohol Intake and Cardiometabolic Dysfunction in Morbidly Obese Adults
Source: Biomedicines. 2022 Aug 12;10(8):1954. doi: 10.3390/biomedicines10081954 (PMC9406007; doi:10.3390/biomedicines10081954)
Supplement: Supplementary file 1 [file biomedicines-10-01954-s001.zip]

Archive with 1 entries (1 files):
- biomedicines-1839504-supplementary.pdf
